# Supplementary material for: Implementation of a Hospital Medicine Rotation and Curriculum for Internal Medicine Residents
Source: MedEdPORTAL. 2020 Sep 29;16:10977. doi: 10.15766/mep_2374-8265.10977 (PMC7526505; doi:10.15766/mep_2374-8265.10977)
Supplement: Supplementary file 1 — RITE Orientation Email.docxPre-RITE Survey.docxPost-RITE Survey.docxModule 1 Patient Safety.docxModule 2 QI, Metrics, Reimbursement, & Care.docxModule 3 Physician Billing & Coding.docxModule 4 Transitions of Care.docx [file mep_2374-8265.10977-s001.zip]

Archive with 8 entries (8 files):
- A. RITE Orientation Email.docx
- B. Pre-RITE Survey.docx
- C. Post-RITE Survey.docx
- D. Module 1 Patient Safety.docx
- E. Module 2 QI, Metrics, Reimbursement, & Care.docx
- F. Module 3 Physician Billing & Coding.docx
- G. Module 4 Transitions of Care.docx
- _Educational_Summary_Report_10977.pdf
